# Supplementary material for: Prevalence and mechanisms of anterior cruciate ligament tears in military personnel: A cross-sectional study in Iran
Source: PLoS One. 2024 Jun 21;19(6):e0303326. doi: 10.1371/journal.pone.0303326 (PMC11192309; doi:10.1371/journal.pone.0303326)
Supplement: S1 Data — (ZIP) [file pone.0303326.s001.zip]

Archive with 2 entries (2 files):
- data for analysis with BMI.sav
- just acl.spv
